# Supplementary material for: Stable Core–Shell ZIF-8@TPPa Hybrids: Synthesis and Enhanced Herbicide Removal from Water
Source: Molecules. 2026 May 24;31(11):1799. doi: 10.3390/molecules31111799 (PMC13257848; doi:10.3390/molecules31111799)
Supplement: Supplementary file 1 [file molecules-31-01799-s001.zip]

Archive with 1 entries (1 files):
- molecules-4278992-supplementary.pdf
